# Supplementary material for: Metagenomic analysis of the effects of toll-like receptors on bacterial infection in the peritoneal cavity following cecum ligation and puncture in mice
Source: PLoS One. 2019 Jul 26;14(7):e0220398. doi: 10.1371/journal.pone.0220398 (PMC6660085; doi:10.1371/journal.pone.0220398)
Supplement: S1 Table — Bacterial species with OTU number less than ten were arbitrarily neglected. (XLSX) [file pone.0220398.s001.xlsx]

## Sheet: Supplemental Table 1
Tag	Taxonomy	Domain	Phylum	Class	Order	Family	Genus
Enterococcaceae_Enterococcus	k__Bacteria@p__Firmicutes@c__Bacilli@o__Lactobacillales@f__Enterococcaceae@g__Enterococcus@s__	Bacteria	Firmicutes	Bacilli	Lactobacillales	Enterococcaceae	Enterococcus
Ruminococcaceae_Oscillospira	k__Bacteria@p__Firmicutes@c__Clostridia@o__Clostridiales@f__Ruminococcaceae@g__Oscillospira@s__	Bacteria	Firmicutes	Clostridia	Clostridiales	Ruminococcaceae	Oscillospira
Comamonadaceae_Comamonas	k__Bacteria@p__Proteobacteria@c__Betaproteobacteria@o__Burkholderiales@f__Comamonadaceae@g__Comamonas@s__	Bacteria	Proteobacteria	Betaproteobacteria	Burkholderiales	Comamonadaceae	Comamonas
Clostridiales	k__Bacteria@p__Firmicutes@c__Clostridia@o__Clostridiales@f__@g__@s__	Bacteria	Firmicutes	Clostridia	Clostridiales
Enterobacteriaceae	k__Bacteria@p__Proteobacteria@c__Gammaproteobacteria@o__Enterobacteriales@f__Enterobacteriaceae@g__@s__	Bacteria	Proteobacteria	Gammaproteobacteria	Enterobacteriales	Enterobacteriaceae
Ruminococcaceae	k__Bacteria@p__Firmicutes@c__Clostridia@o__Clostridiales@f__Ruminococcaceae@g__@s__	Bacteria	Firmicutes	Clostridia	Clostridiales	Ruminococcaceae
Moraxellaceae_Acinetobacter	k__Bacteria@p__Proteobacteria@c__Gammaproteobacteria@o__Pseudomonadales@f__Moraxellaceae@g__Acinetobacter@s__	Bacteria	Proteobacteria	Gammaproteobacteria	Pseudomonadales	Moraxellaceae	Acinetobacter
Sphingomonadaceae_Sphingomonas	k__Bacteria@p__Proteobacteria@c__Alphaproteobacteria@o__Sphingomonadales@f__Sphingomonadaceae@g__Sphingomonas@s__echinoides	Bacteria	Proteobacteria	Alphaproteobacteria	Sphingomonadales	Sphingomonadaceae	Sphingomonas
Lachnospiraceae_Coprococcus	k__Bacteria@p__Firmicutes@c__Clostridia@o__Clostridiales@f__Lachnospiraceae@g__Coprococcus@s__	Bacteria	Firmicutes	Clostridia	Clostridiales	Lachnospiraceae	Coprococcus
Staphylococcaceae_Staphylococcus	k__Bacteria@p__Firmicutes@c__Bacilli@o__Bacillales@f__Staphylococcaceae@g__Staphylococcus@s__epidermidis	Bacteria	Firmicutes	Bacilli	Bacillales	Staphylococcaceae	Staphylococcus
Staphylococcaceae_Staphylococcus	k__Bacteria@p__Firmicutes@c__Bacilli@o__Bacillales@f__Staphylococcaceae@g__Staphylococcus@s__	Bacteria	Firmicutes	Bacilli	Bacillales	Staphylococcaceae	Staphylococcus
Bacillaceae	k__Bacteria@p__Firmicutes@c__Bacilli@o__Bacillales@f__Bacillaceae@g__@s__	Bacteria	Firmicutes	Bacilli	Bacillales	Bacillaceae
[Weeksellaceae]_Chryseobacterium	k__Bacteria@p__Bacteroidetes@c__Flavobacteriia@o__Flavobacteriales@f__[Weeksellaceae]@g__Chryseobacterium@s__	Bacteria	Bacteroidetes	Flavobacteriia	Flavobacteriales	[Weeksellaceae]	Chryseobacterium
Lachnospiraceae	k__Bacteria@p__Firmicutes@c__Clostridia@o__Clostridiales@f__Lachnospiraceae@g__@s__	Bacteria	Firmicutes	Clostridia	Clostridiales	Lachnospiraceae
Brucellaceae_Ochrobactrum	k__Bacteria@p__Proteobacteria@c__Alphaproteobacteria@o__Rhizobiales@f__Brucellaceae@g__Ochrobactrum@s__	Bacteria	Proteobacteria	Alphaproteobacteria	Rhizobiales	Brucellaceae	Ochrobactrum
Methylobacteriaceae	k__Bacteria@p__Proteobacteria@c__Alphaproteobacteria@o__Rhizobiales@f__Methylobacteriaceae@g__@s__	Bacteria	Proteobacteria	Alphaproteobacteria	Rhizobiales	Methylobacteriaceae
Rhizobiaceae_Agrobacterium	k__Bacteria@p__Proteobacteria@c__Alphaproteobacteria@o__Rhizobiales@f__Rhizobiaceae@g__Agrobacterium@s__	Bacteria	Proteobacteria	Alphaproteobacteria	Rhizobiales	Rhizobiaceae	Agrobacterium
Rikenellaceae	k__Bacteria@p__Bacteroidetes@c__Bacteroidia@o__Bacteroidales@f__Rikenellaceae@g__@s__	Bacteria	Bacteroidetes	Bacteroidia	Bacteroidales	Rikenellaceae
Caulobacteraceae	k__Bacteria@p__Proteobacteria@c__Alphaproteobacteria@o__Caulobacterales@f__Caulobacteraceae@g__@s__	Bacteria	Proteobacteria	Alphaproteobacteria	Caulobacterales	Caulobacteraceae
Clostridiaceae	k__Bacteria@p__Firmicutes@c__Clostridia@o__Clostridiales@f__Clostridiaceae@g__@s__	Bacteria	Firmicutes	Clostridia	Clostridiales	Clostridiaceae
Lactobacillaceae_Lactobacillus	k__Bacteria@p__Firmicutes@c__Bacilli@o__Lactobacillales@f__Lactobacillaceae@g__Lactobacillus@s__	Bacteria	Firmicutes	Bacilli	Lactobacillales	Lactobacillaceae	Lactobacillus
Alcaligenaceae_Achromobacter	k__Bacteria@p__Proteobacteria@c__Betaproteobacteria@o__Burkholderiales@f__Alcaligenaceae@g__Achromobacter@s__	Bacteria	Proteobacteria	Betaproteobacteria	Burkholderiales	Alcaligenaceae	Achromobacter
Rhodobacteraceae_Rhodobacter	k__Bacteria@p__Proteobacteria@c__Alphaproteobacteria@o__Rhodobacterales@f__Rhodobacteraceae@g__Rhodobacter@s__	Bacteria	Proteobacteria	Alphaproteobacteria	Rhodobacterales	Rhodobacteraceae	Rhodobacter
Hyphomicrobiaceae_Devosia	k__Bacteria@p__Proteobacteria@c__Alphaproteobacteria@o__Rhizobiales@f__Hyphomicrobiaceae@g__Devosia@s__	Bacteria	Proteobacteria	Alphaproteobacteria	Rhizobiales	Hyphomicrobiaceae	Devosia
Rhizobiaceae_Rhizobium	k__Bacteria@p__Proteobacteria@c__Alphaproteobacteria@o__Rhizobiales@f__Rhizobiaceae@g__Rhizobium@s__	Bacteria	Proteobacteria	Alphaproteobacteria	Rhizobiales	Rhizobiaceae	Rhizobium
Rhizobiaceae	k__Bacteria@p__Proteobacteria@c__Alphaproteobacteria@o__Rhizobiales@f__Rhizobiaceae@g__@s__	Bacteria	Proteobacteria	Alphaproteobacteria	Rhizobiales	Rhizobiaceae
Oxalobacteraceae_Ralstonia	k__Bacteria@p__Proteobacteria@c__Betaproteobacteria@o__Burkholderiales@f__Oxalobacteraceae@g__Ralstonia@s__	Bacteria	Proteobacteria	Betaproteobacteria	Burkholderiales	Oxalobacteraceae	Ralstonia
Lachnospiraceae_Anaerostipes	k__Bacteria@p__Firmicutes@c__Clostridia@o__Clostridiales@f__Lachnospiraceae@g__Anaerostipes@s__	Bacteria	Firmicutes	Clostridia	Clostridiales	Lachnospiraceae	Anaerostipes
Staphylococcaceae_Jeotgalicoccus	k__Bacteria@p__Firmicutes@c__Bacilli@o__Bacillales@f__Staphylococcaceae@g__Jeotgalicoccus@s__psychrophilus	Bacteria	Firmicutes	Bacilli	Bacillales	Staphylococcaceae	Jeotgalicoccus
Halomonadaceae_Halomonas	k__Bacteria@p__Proteobacteria@c__Gammaproteobacteria@o__Oceanospirillales@f__Halomonadaceae@g__Halomonas@s__	Bacteria	Proteobacteria	Gammaproteobacteria	Oceanospirillales	Halomonadaceae	Halomonas
Porphyromonadaceae_Parabacteroides	k__Bacteria@p__Bacteroidetes@c__Bacteroidia@o__Bacteroidales@f__Porphyromonadaceae@g__Parabacteroides@s__	Bacteria	Bacteroidetes	Bacteroidia	Bacteroidales	Porphyromonadaceae	Parabacteroides
[Mogibacteriaceae]	k__Bacteria@p__Firmicutes@c__Clostridia@o__Clostridiales@f__[Mogibacteriaceae]@g__@s__	Bacteria	Firmicutes	Clostridia	Clostridiales	[Mogibacteriaceae]
Lachnospiraceae_[Ruminococcus]	k__Bacteria@p__Firmicutes@c__Clostridia@o__Clostridiales@f__Lachnospiraceae@g__[Ruminococcus]@s__gnavus	Bacteria	Firmicutes	Clostridia	Clostridiales	Lachnospiraceae	[Ruminococcus]
Verrucomicrobiaceae_Akkermansia	k__Bacteria@p__Verrucomicrobia@c__Verrucomicrobiae@o__Verrucomicrobiales@f__Verrucomicrobiaceae@g__Akkermansia@s__muciniphila	Bacteria	Verrucomicrobia	Verrucomicrobiae	Verrucomicrobiales	Verrucomicrobiaceae	Akkermansia
Dehalobacteriaceae_Dehalobacterium	k__Bacteria@p__Firmicutes@c__Clostridia@o__Clostridiales@f__Dehalobacteriaceae@g__Dehalobacterium@s__	Bacteria	Firmicutes	Clostridia	Clostridiales	Dehalobacteriaceae	Dehalobacterium
Rhodocyclaceae_Methyloversatilis	k__Bacteria@p__Proteobacteria@c__Betaproteobacteria@o__Rhodocyclales@f__Rhodocyclaceae@g__Methyloversatilis@s__	Bacteria	Proteobacteria	Betaproteobacteria	Rhodocyclales	Rhodocyclaceae	Methyloversatilis
Flavobacteriaceae_Flavobacterium	k__Bacteria@p__Bacteroidetes@c__Flavobacteriia@o__Flavobacteriales@f__Flavobacteriaceae@g__Flavobacterium@s__	Bacteria	Bacteroidetes	Flavobacteriia	Flavobacteriales	Flavobacteriaceae	Flavobacterium
Sphingomonadaceae_Sphingobium	k__Bacteria@p__Proteobacteria@c__Alphaproteobacteria@o__Sphingomonadales@f__Sphingomonadaceae@g__Sphingobium@s__	Bacteria	Proteobacteria	Alphaproteobacteria	Sphingomonadales	Sphingomonadaceae	Sphingobium
Ruminococcaceae_Ruminococcus	k__Bacteria@p__Firmicutes@c__Clostridia@o__Clostridiales@f__Ruminococcaceae@g__Ruminococcus@s__	Bacteria	Firmicutes	Clostridia	Clostridiales	Ruminococcaceae	Ruminococcus
Lachnospiraceae_Dorea	k__Bacteria@p__Firmicutes@c__Clostridia@o__Clostridiales@f__Lachnospiraceae@g__Dorea@s__	Bacteria	Firmicutes	Clostridia	Clostridiales	Lachnospiraceae	Dorea
Moraxellaceae_Acinetobacter	k__Bacteria@p__Proteobacteria@c__Gammaproteobacteria@o__Pseudomonadales@f__Moraxellaceae@g__Acinetobacter@s__johnsonii	Bacteria	Proteobacteria	Gammaproteobacteria	Pseudomonadales	Moraxellaceae	Acinetobacter
Enterobacteriaceae_Serratia	k__Bacteria@p__Proteobacteria@c__Gammaproteobacteria@o__Enterobacteriales@f__Enterobacteriaceae@g__Serratia@s__marcescens	Bacteria	Proteobacteria	Gammaproteobacteria	Enterobacteriales	Enterobacteriaceae	Serratia
Peptococcaceae_rc4-4	k__Bacteria@p__Firmicutes@c__Clostridia@o__Clostridiales@f__Peptococcaceae@g__rc4-4@s__	Bacteria	Firmicutes	Clostridia	Clostridiales	Peptococcaceae	rc4-4
S24-7	k__Bacteria@p__Bacteroidetes@c__Bacteroidia@o__Bacteroidales@f__S24-7@g__@s__	Bacteria	Bacteroidetes	Bacteroidia	Bacteroidales	S24-7
Peptococcaceae	k__Bacteria@p__Firmicutes@c__Clostridia@o__Clostridiales@f__Peptococcaceae@g__@s__	Bacteria	Firmicutes	Clostridia	Clostridiales	Peptococcaceae
Micrococcaceae_Nesterenkonia	k__Bacteria@p__Actinobacteria@c__Actinobacteria@o__Actinomycetales@f__Micrococcaceae@g__Nesterenkonia@s__	Bacteria	Actinobacteria	Actinobacteria	Actinomycetales	Micrococcaceae	Nesterenkonia
Erysipelotrichaceae	k__Bacteria@p__Firmicutes@c__Erysipelotrichi@o__Erysipelotrichales@f__Erysipelotrichaceae@g__@s__	Bacteria	Firmicutes	Erysipelotrichi	Erysipelotrichales	Erysipelotrichaceae
Phyllobacteriaceae	k__Bacteria@p__Proteobacteria@c__Alphaproteobacteria@o__Rhizobiales@f__Phyllobacteriaceae@g__@s__	Bacteria	Proteobacteria	Alphaproteobacteria	Rhizobiales	Phyllobacteriaceae
Comamonadaceae_Delftia	k__Bacteria@p__Proteobacteria@c__Betaproteobacteria@o__Burkholderiales@f__Comamonadaceae@g__Delftia@s__	Bacteria	Proteobacteria	Betaproteobacteria	Burkholderiales	Comamonadaceae	Delftia
Rhodobacteraceae_Paracoccus	k__Bacteria@p__Proteobacteria@c__Alphaproteobacteria@o__Rhodobacterales@f__Rhodobacteraceae@g__Paracoccus@s__aminovorans	Bacteria	Proteobacteria	Alphaproteobacteria	Rhodobacterales	Rhodobacteraceae	Paracoccus
Deferribacteraceae_Mucispirillum	k__Bacteria@p__Deferribacteres@c__Deferribacteres@o__Deferribacterales@f__Deferribacteraceae@g__Mucispirillum@s__schaedleri	Bacteria	Deferribacteres	Deferribacteres	Deferribacterales	Deferribacteraceae	Mucispirillum
Turicibacteraceae_Turicibacter	k__Bacteria@p__Firmicutes@c__Bacilli@o__Turicibacterales@f__Turicibacteraceae@g__Turicibacter@s__	Bacteria	Firmicutes	Bacilli	Turicibacterales	Turicibacteraceae	Turicibacter
Anaeroplasmataceae_Anaeroplasma	k__Bacteria@p__Tenericutes@c__Mollicutes@o__Anaeroplasmatales@f__Anaeroplasmataceae@g__Anaeroplasma@s__	Bacteria	Tenericutes	Mollicutes	Anaeroplasmatales	Anaeroplasmataceae	Anaeroplasma
Enterobacteriaceae_Proteus	k__Bacteria@p__Proteobacteria@c__Gammaproteobacteria@o__Enterobacteriales@f__Enterobacteriaceae@g__Proteus@s__	Bacteria	Proteobacteria	Gammaproteobacteria	Enterobacteriales	Enterobacteriaceae	Proteus
Microbacteriaceae_Clavibacter	k__Bacteria@p__Actinobacteria@c__Actinobacteria@o__Actinomycetales@f__Microbacteriaceae@g__Clavibacter@s__	Bacteria	Actinobacteria	Actinobacteria	Actinomycetales	Microbacteriaceae	Clavibacter
Aerococcaceae	k__Bacteria@p__Firmicutes@c__Bacilli@o__Lactobacillales@f__Aerococcaceae@g__@s__	Bacteria	Firmicutes	Bacilli	Lactobacillales	Aerococcaceae
Bifidobacteriaceae_Bifidobacterium	k__Bacteria@p__Actinobacteria@c__Actinobacteria@o__Bifidobacteriales@f__Bifidobacteriaceae@g__Bifidobacterium@s__	Bacteria	Actinobacteria	Actinobacteria	Bifidobacteriales	Bifidobacteriaceae	Bifidobacterium
Erysipelotrichaceae_Coprobacillus	k__Bacteria@p__Firmicutes@c__Erysipelotrichi@o__Erysipelotrichales@f__Erysipelotrichaceae@g__Coprobacillus@s__	Bacteria	Firmicutes	Erysipelotrichi	Erysipelotrichales	Erysipelotrichaceae	Coprobacillus
